# Supplementary material for: TUBA1C: a new potential target of LncRNA EGFR-AS1 promotes gastric cancer progression
Source: BMC Cancer. 2023 Mar 20;23:258. doi: 10.1186/s12885-023-10707-7 (PMC10026485; doi:10.1186/s12885-023-10707-7)
Supplement: Supplementary file 1 — Supplementary Material 1 [file 12885_2023_10707_MOESM1_ESM.xlsx]

## Sheet: Sheet1
Supplementary Table 1	The primer sequences used for qRT-PCR
The primer sequences of LncRNA EGFR-AS1	EGFR-AS1-148F GTCAGTGTGGCTTCGCATGG
	EGFR-AS1-148R GCGTAAACGTCCCTGTGCTA
The primer sequences of TUBA1C	TUBA1C-117F GCGTGCCTTTGTTCACTGGT
	TUBA1C-117R GCACTATCTGCTCCAACCTCCTC
