# Supplementary material for: TUBA1C: a new potential target of LncRNA EGFR-AS1 promotes gastric cancer progression
Source: BMC Cancer. 2023 Mar 20;23:258. doi: 10.1186/s12885-023-10707-7 (PMC10026485; doi:10.1186/s12885-023-10707-7)
Supplement: Supplementary file 2 — Supplementary Material 2 [file 12885_2023_10707_MOESM2_ESM.xlsx]

## Sheet: Sheet1
Supplementary Table 2	All interfering sequences
		Sequence（5'-3'）
EGFR-AS1(h)-si-1		CUGCCUGCAAAUCCUUUAA tt
		UUAAAGGAUUUGCAGGCAG tt
EGFR-AS1(h)-si-2		GAGGAGCACAUUGGAUAAA tt
		UUUAUCCAAUGUGCUCCUC tt
EGFR-AS1(h)-si-3		CAGGCACUGAUUUGUGCACAA tt
		UUGUGCACAAAUCAGUGCCUG tt
TUBA1C（h）-si-1		CUACCACGAACAGCUUACU tt
		AGUAAGCUGUUCGUGGUAG tt
TUBA1C（h）-si-2		CUAACCUUAACCGCCUUAU tt
		AUAAGGCGGUUAAGGUUAG tt
TUBA1C（h）-si-3		CUGUCGUAGAAACCUCGAU tt
		AUCGAGGUUUCUACGACAG tt
	plasmid	Sequence
	pCDNA3.1(+)-H_TUBA1C	GCCACCATGCGTGAGTGCATCTCCATCCACGTTGGCCAGGCTGGTGTCCAGATTGGCAATGCCTGCTGGGAGCTCTACTGCCTGGAACACGGCATCCAGCCCGATGGCCAGATGCCAAGTGACAAGACCATTGGGGGAGGAGATGATTCCTTCAACACCTTCTTCAGTGAAACGGGTGCTGGCAAGCATGTGCCCCGGGCAGTGTTTGTAGACTTGGAACCCACAGTCATTGATGAAGTTCGCACTGGCACTTACCGCCAGCTCTTCCACCCTGAGCAACTCATCACAGGCAAGGAAGATGCTGCCAATAACTATGCCCGAGGGCACTACACCATTGGCAAGGAGATCATTGACCTCGTGTTGGACCGAATTCGCAAGCTGGCTGACCAGTGCACCGGT…
