# Supplementary material for: TUBA1C: a new potential target of LncRNA EGFR-AS1 promotes gastric cancer progression
Source: BMC Cancer. 2023 Mar 20;23:258. doi: 10.1186/s12885-023-10707-7 (PMC10026485; doi:10.1186/s12885-023-10707-7)
Supplement: Supplementary file 3 — Supplementary Material 3 [file 12885_2023_10707_MOESM3_ESM.xlsx]

## Sheet: Sheet1
Supplementary Table 3	The proteins identified
Accession	Description	ΣCoverage	Σ# Proteins	Σ# Unique Peptides	Σ# Peptides	Σ# PSMs	Score A2	Coverage A2	# Peptides A2	# PSM A2	Score A4	Coverage A4	# Peptides A4	# PSM A4	# AAs	MW [kDa]	calc. pI
P68104	Elongation factor 1-alpha 1 OS=Homo sapiens GN=EEF1A1 PE=1 SV=1 - [EF1A1_HUMAN]	2.38	29	1	1	3	68.3982	2.38	1	2	3.39872	2.38	1	1	462	50.1091	9.01221
Q9BQE3	Tubulin alpha-1C chain OS=Homo sapiens GN=TUBA1C PE=1 SV=1 - [TBA1C_HUMAN]	3.34	18	1	1	3	18.29	3.34	1	1	4.71153	3.34	1	2	449	49.8635	5.09717
O60906	Sphingomyelin phosphodiesterase 2 OS=Homo sapiens GN=SMPD2 PE=1 SV=2 - [NSMA_HUMAN]	3.31	1	1	1	1					2.05088	3.31	1	1	423	47.6151	6.97607
P60842	Eukaryotic initiation factor 4A-I OS=Homo sapiens GN=EIF4A1 PE=1 SV=1 - [IF4A1_HUMAN]	4.19	15	1	1	2	28.75	4.19	1	1	1.98613	4.19	1	1	406	46.1246	5.47803
Q8NC51	Plasminogen activator inhibitor 1 RNA-binding protein OS=Homo sapiens GN=SERBP1 PE=1 SV=2 - [PAIRB_HUMAN]	3.92	1	1	1	2		0			4.37455	3.92	1	2	408	44.9385	8.646
Q8WW22	DnaJ homolog subfamily A member 4 OS=Homo sapiens GN=DNAJA4 PE=1 SV=1 - [DNJA4_HUMAN]	3.02	1	1	1	1					1.94884	3.02	1	1	397	44.769	7.59131
P07339	Cathepsin D OS=Homo sapiens GN=CTSD PE=1 SV=1 - [CATD_HUMAN]	1.94	1	1	1	1		0			2.08896	1.94	1	1	412	44.5236	6.53662
